# Supplementary material for: Lipid Droplets Formation Represents an Integral Component of Endothelial Inflammation Induced by LPS
Source: Cells. 2021 Jun 6;10(6):1403. doi: 10.3390/cells10061403 (PMC8227392; doi:10.3390/cells10061403)
Supplement: Supplementary file 1 [file cells-10-01403-s001.zip]

Archive with 1 entries (1 files):
- cells-1231529-supplementary.pdf
